# Supplementary material for: Engineering the Active Site Lid Dynamics to Improve the Catalytic Efficiency of Yeast Cytosine Deaminase
Source: Int J Mol Sci. 2023 Apr 1;24(7):6592. doi: 10.3390/ijms24076592 (PMC10095239; doi:10.3390/ijms24076592)
Supplement: Supplementary file 1 [file ijms-24-06592-s001.zip]

Archive with 1 entries (1 files):
- ijms-2300210-supplementary.pdf
